# Supplementary material for: Distinguishing functions of trypanosomatid protein kinases
Source: Trends Parasitol. Author manuscript; Available in PMC 2026 Feb 18. (PMC7618733; doi:10.1016/j.pt.2022.08.009)
Supplement: Supplementary Material [file EMS212357-supplement-Supplementary_Material.xlsx]

## Sheet: ReadMe
Supplemental file
Distinguishing functions of trypanosomatid protein kinases
Mathieu Cayla1, Y. Romina Nievas2, Keith R. Matthews1 and Jeremy C. Mottram2* 1 Institute for Immunology and Infection Research, School of Biological Sciences, University of Edinburgh, United Kingdom 2 York Biomedical Research Institute, Department of Biology, University of York, United Kingdom. * Correspondence; jeremy.mottram@york.ac.uk (J. C. Mottram)
Table S1. Summary of loss of fitness phenotypes (LOF) with protein kinase orthologues of both T. brucei (Tb) and L. mexicana (LmxM). Dataset used: Jones 2014 [S1], Alsford 2011 [S2], Baker 2021 [S3], and Fernandez-Cortez 2017 [S4].
References
[S1] Jones, N. G. et al. Regulators of Trypanosoma brucei Cell Cycle Progression and Differentiation Identified Using a Kinome-Wide RNAi Screen. PLoS Pathog. 10, e1003886 (2014).
[S2] Alsford, S. et al. High-throughput phenotyping using parallel sequencing of RNA interference targets in the African trypanosome. Genome Res. 21, 915–924 (2011).
[S3] Baker, N. et al. Systematic functional analysis of Leishmania protein kinases identifies regulators of differentiation or survival. Nat. Commun. 12, 1244 (2021).
[S4] Fernandez-Cortes, F. et al. RNAi screening identifies Trypanosoma brucei stress response protein kinases required for survival in the mouse. Sci. Rep. 7, 6156 (2017).
Keys related to the LOF_summary sheet:
LoF in vivo BSF T. brucei
LoF cellcycle and BSF-procyclic T. brucei
LoF BSF D3 D6 T. brucei
Essential for proliferation promastigote L. mexicana
LoF Sandfly D8 L. mexicana
LoF promastigore-amastigote in vitro / in vivo L. mexicana
Genes with proposed role in differentiation and virurlence:
in Trypanosomes
in Trypanosomes/Leishmania
in Leishmania
Keys related to the phenotypes sheets:
Bold: protein kinase for wich individual RNAi/Knockout/Over-expression phenotype are available. Details can be found in Leish_phenotype and Tb_phenotype sheets
KO = Knockout
KD = knockdown by RNAi
OE = Over or ectopic expression

## Sheet: LOF_summary
ID_Tb	FernandezCortez2017_invivo_Tet+vsTet-_Mean	Jones2014_GrowthBSF-LOF	Jones2014_Cellcycle_C-cytokinesis_M-mitosis_K-kinetoplastDuplicationDegregation_U-unclassified	Alsford2011_D3_Tet+vsTet-	Alsford2011_D3_SigLOF	Alsford2011_D6_Tet+vsTet-	Alsford2011_D6_SigLOF	ID_LmxM	Baker2021_EssentialsProlifProcyclic	Baker2021_SandflyD8	Baker2021_Amastigote	Tb_TritrypDB-Description	LmxM_TritrypDB-Description
NA	NA	NA	NA	NA	NA	NA	NA	LmxM.01.0750	NA	NA	NA	NA	CMGC family protein kinase, putative
NA	NA	NA	NA	NA	NA	NA	NA	LmxM.03.0780	yes	NA	NA	NA	serine/threonine-protein kinase, putative
NA	NA	NA	NA	NA	NA	NA	NA	LmxM.04.0440	NA	NA	NA	NA	serine/threonine protein kinase-like protein
NA	NA	NA	NA	NA	NA	NA	NA	LmxM.04.0650	yes	NA	NA	NA	serine-threonine protein kinase-like protein
NA	NA	NA	NA	NA	NA	NA	NA	LmxM.06.0640	NA	yes	yes	NA	protein kinase, putative
NA	NA	NA	NA	NA	NA	NA	NA	LmxM.07.0690	yes	NA	yes	NA	protein kinase, putative
NA	NA	NA	NA	NA	NA	NA	NA	LmxM.07.0880	NA	NA	NA	NA	protein kinase, putative
NA	NA	NA	NA	NA	NA	NA	NA	LmxM.08_29.0370	NA	NA	NA	NA	protein kinase-like protein
NA	NA	NA	NA	NA	NA	NA	NA	LmxM.08_29.2720	NA	NA	NA	NA	serine/threonine protein kinase, putative
NA	NA	NA	NA	NA	NA	NA	NA	LmxM.08.1228	NA	NA	NA	NA	STE group serine/threonine-protein kinase, putative
NA	NA	NA	NA	NA	NA	NA	NA	LmxM.10.0830	NA	NA	NA	NA	serine/threonine-protein kinase, putative
NA	NA	NA	NA	NA	NA	NA	NA	LmxM.11.0250	NA	NA	NA	NA	serine/threonine protein kinase, putative
NA	NA	NA	NA	NA	NA	NA	NA	LmxM.12.0130	NA	NA	NA	NA	Cell division protein kinase, putative
NA	NA	NA	NA	NA	NA	NA	NA	LmxM.13.0780	NA	NA	NA	NA	protein kinase, putative
NA	NA	NA	NA	NA	NA	NA	NA	LmxM.13.1640	NA	NA	NA	NA	mitogen-activated protein kinase, putative
NA	NA	NA	NA	NA	NA	NA	NA	LmxM.14.0830	yes	NA	NA	NA	protein kinase, putative
NA	NA	NA	NA	NA	NA	NA	NA	LmxM.14.1300	yes	NA	NA	NA	protein kinase, putative
NA	NA	NA	NA	NA	NA	NA	NA	LmxM.15.1200	NA	yes	NA	NA	protein kinase, putative
NA	NA	NA	NA	NA	NA	NA	NA	LmxM.17.0390	NA	NA	NA	NA	protein kinase, putative
NA	NA	NA	NA	NA	NA	NA	NA	LmxM.17.0670	NA	NA	NA	NA	protein kinase, putative
NA	NA	NA	NA	NA	NA	NA	NA	LmxM.19.0590	NA	NA	NA	NA	protein kinase, putative
NA	NA	NA	NA	NA	NA	NA	NA	LmxM.19.1470	NA	NA	NA	NA	protein kinase, putative
NA	NA	NA	NA	NA	NA	NA	NA	LmxM.20.0960	yes	NA	NA	NA	protein kinase, putative
NA	NA	NA	NA	NA	NA	NA	NA	LmxM.20.1330	yes	NA	NA	NA	kinase-like protein
NA	NA	NA	NA	NA	NA	NA	NA	LmxM.20.1340	NA	NA	NA	NA	kinase-like protein
NA	NA	NA	NA	NA	NA	NA	NA	LmxM.21.0823	NA	NA	NA	NA	protein kinase, putative
NA	NA	NA	NA	NA	NA	NA	NA	LmxM.21.0853	NA	NA	NA	NA	Serine/threonine-protein kinase NEK19, putative
NA	NA	NA	NA	NA	NA	NA	NA	LmxM.22.0490	yes	yes	NA	NA	protein kinase, putative, GSKA
NA	NA	NA	NA	NA	NA	NA	NA	LmxM.22.0950	NA	NA	NA	NA	protein kinase, putative
NA	NA	NA	NA	NA	NA	NA	NA	LmxM.22.1150	NA	NA	NA	NA	Protein kinase domain containing protein, putative
NA	NA	NA	NA	NA	NA	NA	NA	LmxM.24.0230	NA	NA	NA	NA	protein kinase, putative
NA	NA	NA	NA	NA	NA	NA	NA	LmxM.24.2320	yes	NA	NA	NA	mitogen-activated protein kinase
NA	NA	NA	NA	NA	NA	NA	NA	LmxM.26.2060	NA	NA	NA	NA	Protein kinase domain containing protein, putative
NA	NA	NA	NA	NA	NA	NA	NA	LmxM.26.2110	yes	NA	NA	NA	protein kinase, putative
NA	NA	NA	NA	NA	NA	NA	NA	LmxM.27.1370	yes	NA	NA	NA	protein kinase, putative
NA	NA	NA	NA	NA	NA	NA	NA	LmxM.27.1780	yes	NA	NA	NA	casein kinase I-like protein
NA	NA	NA	NA	NA	NA	NA	NA	LmxM.27.2460	NA	NA	NA	NA	protein kinase, putative
NA	NA	NA	NA	NA	NA	NA	NA	LmxM.27.2470	NA	NA	NA	NA	protein kinase, putative
NA	NA	NA	NA	NA	NA	NA	NA	LmxM.29.0800	NA	NA	NA	NA	rac serine-threonine kinase, putative
NA	NA	NA	NA	NA	NA	NA	NA	LmxM.29.1560	NA	NA	NA	NA	protein kinase, putative
NA	NA	NA	NA	NA	NA	NA	NA	LmxM.29.3470	NA	NA	NA	NA	casein kinase 1 isoform 2, putative
NA	NA	NA	NA	NA	NA	NA	NA	LmxM.31.0260	NA	NA	NA	NA	Serine/threonine-protein kinase Nek1-related, putative
NA	NA	NA	NA	NA	NA	NA	NA	LmxM.31.0780	NA	NA	NA	NA	protein kinase, putative
NA	NA	NA	NA	NA	NA	NA	NA	LmxM.32.1400	NA	NA	NA	NA	protein kinase, putative
NA	NA	NA	NA	NA	NA	NA	NA	LmxM.32.1980	NA	NA	NA	NA	serine/threonine-protein kinase a, putative
NA	NA	NA	NA	NA	NA	NA	NA	LmxM.32.2290	NA	NA	NA	NA	protein kinase, putative
NA	NA	NA	NA	NA	NA	NA	NA	LmxM.33.0030	NA	NA	NA	NA	protein kinase, putative
NA	NA	NA	NA	NA	NA	NA	NA	LmxM.33.2090	NA	NA	NA	NA	protein kinase, putative
NA	NA	NA	NA	NA	NA	NA	NA	LmxM.34.1050	NA	NA	NA	NA	protein kinase, putative
NA	NA	NA	NA	NA	NA	NA	NA	LmxM.34.2320	NA	NA	NA	NA	protein kinase, putative
NA	NA	NA	NA	NA	NA	NA	NA	LmxM.34.2870	NA	NA	yes	NA	protein kinase, putative
NA	NA	NA	NA	NA	NA	NA	NA	LmxM.34.3170	yes	NA	NA	NA	protein kinase, putative
NA	NA	NA	NA	NA	NA	NA	NA	LmxM.34.4000	NA	NA	NA	NA	protein kinase, putative
NA	NA	NA	NA	NA	NA	NA	NA	LmxM.36.0910	NA	NA	yes	NA	mitogen-activated protein kinase-like protein
NA	NA	NA	NA	NA	NA	NA	NA	LmxM.36.1530	NA	NA	NA	NA	protein kinase, putative,serine/threonine protein kinase, putative
NA	NA	NA	NA	NA	NA	NA	NA	LmxM.36.2290	NA	NA	NA	NA	serine/threonine protein kinase, putative
NA	NA	NA	NA	NA	NA	NA	NA	LmxM.36.2630	NA	NA	NA	NA	protein kinase, putative
NA	NA	NA	NA	NA	NA	NA	NA	LmxM.36.3680	NA	NA	NA	NA	mitogen activated kinase-like protein
Tb927.1.1530	1.34365	none	unknown	1.02151	No	1.36798	No	LmxM.20.0770	NA	NA	NA	STE group serine/threonine-protein kinase, putative	protein kinase, putative
Tb927.1.1930	0.44975	Slow	G1/S	0.273657	Yes	0.301279	Yes	LmxM.20.1120	NA	NA	NA	phosphatidylinositol 3-kinase, putative	phosphatidylinositol 3-kinase, putative
Tb927.1.3130	1.14245	none	unknown	0.951087	No	3.45652	No	NA	NA	NA	NA	AGC/RSK family serine/threonine kinase, putative	NA
Tb927.10.10350	0.318189	none	unknown	1.91473	No	1.90698	No	LmxM.05.0390	NA	NA	NA	STE/STE11 serine/threonine-protein kinase, putative	protein kinase, putative
Tb927.10.1070	0.408532	Slow	G1/S	0.112583	Yes	0.00662252	Yes	LmxM.21.1080	yes	NA	NA	cdc2-related kinase 1	cell division protein kinase 2
Tb927.10.10870	1.21837	none	unknown	0.7713	No	0.923767	No	LmxM.32.2070	NA	NA	yes	CMGC family protein kinase, putative	mitogen-activated protein kinase, putative
Tb927.10.12040	1.82889	none	unknown	0.696078	No	0.515686	Yes	LmxM.32.1380	NA	NA	NA	mitogen-activated protein kinase 11, putative	mitogen activated protein kinase, putative
Tb927.10.13480	1.30555	none	unknown	0.2	No	0.0666667	Yes	NA	NA	NA	NA	CAMK/CAMKL family protein kinase, putative	NA
Tb927.10.13490	1.30555	none	unknown	0.2	No	0.0666667	Yes	LmxM.08_29.2020	NA	NA	NA	CAMK/CAMKL family protein kinase, putative	5'-AMP-activated protein kinase catalytic subunit alpha, putative
Tb927.10.13780	0.0582724	Arrest	M/C	0.0535714	Yes	0	Yes	LmxM.18.0270	yes	NA	NA	Glycogen synthase kinase 3 short	protein kinase, putative
Tb927.10.1380	1.57277	none	unknown	1.22768	No	0.794643	No	NA	NA	NA	NA	Serine/threonine-protein kinase NEK19, putative	NA
Tb927.10.14300	0.112279	none	unknown	0.638955	No	0.345606	Yes	LmxM.31.0120	NA	NA	yes	MEKK-related kinase 1, putative	MEKK-related kinase 1, putative
Tb927.10.14420	1.11562	none	unknown	0.392283	Yes	0.575563	Yes	NA	NA	NA	NA	Serine/threonine-protein kinase NEK16, putative	NA
Tb927.10.1460	NA	NA	NA	NA	NA	NA	NA	NA	NA	NA	NA	NEK family Serine/threonine-protein kinase, putative	NA
Tb927.10.14770	0.174194	none	unknown	0.523511	No	1.31975	No	LmxM.19.0140	NA	NA	yes	Associated kinase of Tb14-3-3	Associated kinase of Tb14-3-3, putative
Tb927.10.14780	1.62389	none	unknown	0.0841121	Yes	0.0280374	Yes	LmxM.19.0150	NA	NA	NA	Canertinib-binding protein kinase 1	mitogen-activated protein kinase kinase kinase, putative
Tb927.10.14800	1.36754	none	unknown	1.08377	No	1.95812	No	LmxM.19.0180	NA	yes	NA	mitogen-activated protein kinase 9, putative	mitogen-activated protein kinase 9, putative
Tb927.10.15020	1.26703	none	unknown	1.3681	No	1.87117	No	LmxM.19.0360	NA	NA	NA	CMGC/DYRK protein kinase, putative	protein kinase, putative
Tb927.10.15300	0.530781	Slow	No	0.667835	No	0.697634	Yes	NA	NA	NA	NA	Calcium/calmodulin-dependent protein kinase kinase, putative	NA
Tb927.10.15880	1.51662	none	unknown	1.17647	No	2.44009	No	NA	NA	NA	NA	protein kinase, putative	NA
Tb927.10.16030	1.52662	none	unknown	0.425197	No	1.6063	No	LmxM.19.1440	yes	NA	NA	mitogen activated protein kinase 4, putative	mitogen-activated protein kinase 4
Tb927.10.16160	1.14104	none	unknown	0.75	No	1.76562	No	LmxM.19.1610	NA	yes	NA	STE group serine/threonine-protein kinase, putative	protein kinase, putative
Tb927.10.1910	1.90447	none	unknown	1.41147	No	1.28836	No	LmxM.21.0130	NA	NA	NA	STE/STE11 serine/threonine-protein kinase, putative	serine/threonine protein kinase, putative
Tb927.10.1940	1.17677	none	unknown	1.49007	No	1.2649	No	LmxM.21.0150	NA	NA	NA	CAMK/CAMKL pseudokinase, putative	serine/threonine-protein kinase-like protein
Tb927.10.2040	0.204117	Death*	No	0.805217	No	1.21043	No	LmxM.21.0270	NA	NA	yes	STE group serine/threonine-protein kinase, putative	protein kinase, putative
Tb927.10.2390	1.45688	none	unknown	0.409556	Yes	1.02389	No	LmxM.04.1210	NA	NA	NA	casein kinase I, putative	casein kinase I, putative
Tb927.10.3230	1.16578	none	unknown	1.49133	No	3.56647	No	LmxM.03.0210	NA	NA	NA	CMGC/MAPK protein kinase, putative	protein kinase, putative
Tb927.10.3340	1.27375	none	unknown	1.12274	No	1.70423	No	LmxM.03.0350	NA	NA	NA	CMGC/MAPK protein kinase, putative	hypothetical protein
Tb927.10.350	1.38262	none	unknown	0.95941	No	1.68266	No	LmxM.21.1650	NA	NA	NA	protein kinase PK4, putative	protein kinase, putative
Tb927.10.3700	NA	NA	NA	NA	NA	NA	NA	LmxM.34.0760	NA	NA	NA	AMP-activated protein kinase, gamma regulatory subunit	AMP-activated protein kinase, gamma regulatory subunit
Tb927.10.3890	NA	NA	NA	NA	NA	NA	NA	LmxM.34.0560	NA	yes	NA	phosphatidylinositol-4-phosphate 5-kinase, putative	phosphatidylinositol-4-phosphate 5-kinase-like, putative
Tb927.10.3900	1.00486	none	unknown	1.65878	No	0.760135	No	LmxM.34.0490	NA	NA	NA	CAMK/CAMKL family protein kinase, putative	CAMK/CAMKL family protein kinase, putative
Tb927.10.460	1.43438	none	unknown	0.792	No	1.17333	No	LmxM.21.1565	NA	NA	NA	NIMA-related protein kinase	serine/threonine-protein kinase, putative
Tb927.10.4940	0.0270895	Arrest	C	1.71429	No	0.752381	No	NA	NA	NA	NA	Nuclear Dbf2-related kinase	NA
Tb927.10.4990	0.0206855	Death	M	0	Yes	0	Yes	LmxM.36.0550	yes	NA	NA	cdc2-related kinase 3	cdc2-related kinase 3, putative
Tb927.10.5140	0.00953739	Death	C	0.0361991	Yes	0.0226244	Yes	LmxM.36.0720	NA	yes	yes	Mitogen-activated protein kinase 6	mitogen-activated protein kinase 2
Tb927.10.5270	1.51525	none	unknown	0.968586	No	1.39267	No	LmxM.36.0860	yes	NA	NA	mitogen-activated protein kinase kinase 5	mitogen-activated protein kinase kinase 5
Tb927.10.5310	1.31799	none	unknown	0.814607	No	1.10393	No	LmxM.36.0900	NA	NA	NA	AMP-activated kinase, alpha 1	SNF1-related protein kinases, putative (fragment)
Tb927.10.5930	NA	NA	NA	NA	NA	NA	NA	LmxM.34.5190	NA	NA	NA	NEK family Serine/threonine-protein kinase, putative	NIMA-related kinase, putative
Tb927.10.5940	1.11845	none	unknown	0.532468	No	0.116883	No	LmxM.34.5190	NA	NA	NA	NEK family Serine/threonine-protein kinase, putative	NIMA-related kinase, putative
Tb927.10.5950	1.11845	none	unknown	0.532468	No	0.116883	No	LmxM.36.1520	NA	NA	NA	Serine/threonine-protein kinase NEK17, putative	Serine/threonine-protein kinase NEK17, putative
Tb927.10.7780	0.144607	Slow*	No	1	No	0.821256	No	LmxM.20_36.6470	NA	yes	yes	Mitogen-activated protein kinase KFR1	mitogen-activated protein kinase
Tb927.10.8420	0.425901	Slow	U	0.677419	No	0.479839	No	LmxM.36.6320	yes	NA	NA	Phosphatidylinositol 3-kinase tor1	Phosphatidylinositol 3-kinase tor1
Tb927.10.9600	1.35246	none	unknown	0.38247	Yes	1.03586	No	LmxM.36.4250	NA	NA	NA	CMGC/DYRK protein kinase, putative	serine/threonine kinase, putative
Tb927.11.10520	0.243368	none	unknown	0.121835	Yes	0.231013	Yes	LmxM.36.5350	yes	NA	NA	kinetoplastid kinetochore protein 2	kinetoplastid kinetochore protein 2, putative
Tb927.11.11110	1.87147	none	unknown	0.80791	No	0.242938	Yes	LmxM.28.3000	NA	NA	NA	Serine/threonine-protein kinase NEK20, putative	serine/threonine kinase, putative
Tb927.11.1180	0.632598	Slow*	No	0.805195	No	1.14286	No	LmxM.27.0560	NA	NA	NA	cdc2-related kinase 6, putative	cdc2-related kinase 6, putative
Tb927.11.12310	NA	NA	NA	NA	NA	NA	NA	LmxM.09.0310	yes	NA	NA	cdc2-related kinase 12	cdc2-related kinase 12
Tb927.11.12410	0.00564473	Death	M/C	0	Yes	0	Yes	LmxM.09.0400	NA	NA	yes	kinetoplastid kinetochore protein 10	kinetoplastid kinetochore protein 10, putative
Tb927.11.12420	0.663659	none	unknown	0	Yes	0.2	No	LmxM.09.0410	NA	NA	yes	kinetoplastid kinetochore protein 19	kinetoplastid kinetochore protein 19, putative
Tb927.11.14070	0.760677	Slow	No	1.55516	No	1.78826	No	LmxM.31.0810	NA	NA	NA	Repressor of differentiation kinase 1	Repressor of differentiation kinase 1, putative
Tb927.11.14270	1.40227	none	unknown	0.967672	No	2.73491	No	LmxM.31.1020	NA	NA	NA	STE group serine/threonine-protein kinase, putative	protein kinase, putative
Tb927.11.14500	1.30922	none	unknown	0.222222	Yes	0.712418	No	LmxM.31.1290	NA	NA	NA	Pseudokinase, putative	Protein kinase domain containing protein, putative
Tb927.11.1460	NA	NA	NA	NA	NA	NA	NA	LmxM.27.0890	NA	NA	NA	phosphatidylinositol (3,5) kinase, putative	phosphatidylinositol (3,5) kinase, putative
Tb927.11.14680	0.168815	Arrest*	M	0.741777	No	0.982505	No	LmxM.31.1460	NA	yes	NA	phosphatidylinositol 3-related kinase, putative	phosphatidylinositol 3-related kinase, putative
Tb927.11.15010	1.1933	none	unknown	1.58871	No	2.14516	No	LmxM.31.1810	NA	NA	NA	Serine/threonine-protein kinase NEK21, putative	protein kinase, putative
Tb927.11.16790	1.23558	none	unknown	0.827586	No	0.344828	Yes	LmxM.31.3250	NA	NA	NA	mitogen-activated protein kinase	mitogen-activated protein kinase, putative
Tb927.11.2040	0.136499	Arrest*	No	0.825532	No	1.40426	No	NA	NA	NA	NA	STE/STE11 serine/threonine-protein kinase, putative	NA
Tb927.11.3140	1.18492	none	unknown	0.200704	Yes	1.0493	No	LmxM.32.1830	NA	NA	NA	dual specificity tyrosine-phosphorylation-regulated kinase 2, putative	dual-specificity protein kinase, putative
Tb927.11.3140	1.18492	none	unknown	0.200704	Yes	1.0493	No	LmxM.34.1860	NA	NA	NA	dual specificity tyrosine-phosphorylation-regulated kinase 2, putative	protein kinase-like protein
Tb927.11.4470	0.115417	Arrest	K/C	0.179191	Yes	0.41474	Yes	LmxM.13.0440	NA	yes	yes	ULK family serine/threonine-protein kinase, putative	mitogen-activated protein kinase kinase 2
Tb927.11.5340	0.0133842	Slow*	M	1.12759	No	2.5069	No	LmxM.24.0670	yes	NA	NA	Cell division protein kinase, putative	protein kinase, putative
Tb927.11.5860	NA	NA	NA	NA	NA	NA	NA	NA	NA	NA	NA	AGC/RSK family serine/threonine kinase, putative	NA
Tb927.11.6690	1.33602	none	unknown	0.683333	No	2.11389	No	LmxM.11.0510	NA	NA	NA	NEK family Serine/threonine-protein kinase, putative	protein kinase, putative
Tb927.11.6990	1.27194	none	unknown	0.161364	Yes	0.0863636	Yes	NA	NA	NA	NA	Calcium/calmodulin-dependent protein kinase kinase, putative	NA
Tb927.11.7010	1.437	none	unknown	0.373272	Yes	1.47926	No	NA	NA	NA	NA	Calcium/calmodulin-dependent protein kinase kinase, putative	NA
Tb927.11.7160	NA	NA	NA	NA	NA	NA	NA	LmxM.11.0110	NA	NA	yes	cdc2-related kinase 8, putative	cdc2-related kinase 8, putative
Tb927.11.7210	1.15972	none	unknown	1.81637	No	2.63938	No	LmxM.11.0060	NA	NA	NA	eukaryotic translation initiation factor 2-alpha kinase 1, putative	protein kinase, putative
Tb927.11.790	1.24858	none	unknown	2.73246	No	2.84649	No	NA	NA	NA	NA	AGC/RSK family serine/threonine kinase, putative	NA
Tb927.11.8150	1.52807	none	unknown	0.775414	No	0.749409	Yes	LmxM.28.0620	NA	yes	yes	ULK family pseudokinase, putative	protein kinase, putative
Tb927.11.8170	1.08195	none	unknown	0.550336	No	0.624161	Yes	LmxM.28.0580	NA	NA	NA	Mitogen-activated protein kinase 8, putative	Mitogen-activated protein kinase 8, putative
Tb927.11.8220	0.00525872	Death	M	0.221757	Yes	0.0292887	Yes	LmxM.28.0520	yes	NA	NA	aurora B kinase	protein kinase, putative
Tb927.11.850	0.446533	none	unknown	2.09901	No	1.38614	No	LmxM.25.0870	NA	NA	NA	Atypical serine/threonine protein kinase BUD32, putative	protein kinase, putative
Tb927.11.8940	1.51015	none	unknown	0.772436	No	2.63462	No	LmxM.28.2000	NA	NA	NA	protein lipid droplet kinase (LDK)	phosphorylase kinase-like protein
Tb927.11.9190	0.395711	none	unknown	1.58275	No	0.830986	No	LmxM.28.1760	yes	NA	NA	Serine/threonine-protein kinase VPS15	protein kinase, putative
Tb927.11.9270	1.71152	none	unknown	1.29545	No	1.52273	No	LmxM.28.1670	NA	NA	NA	differentiation inhibitory kinase	differentiation inhibitory kinase, putative
Tb927.11.9290	0.527288	none	unknown	0.737589	No	0.648936	Yes	LmxM.28.1650	NA	NA	NA	Flagellum attachment zone protein 20	Flagellum attachment zone protein 20
Tb927.2.1820	0.588381	none	unknown	0.77933	No	0.145251	Yes	LmxM.32.1710	NA	NA	yes	CAMK/CAMKL family protein kinase, putative	protein kinase, putative
Tb927.2.2120	1.33931	none	unknown	1.8169	No	0.873239	No	LmxM.02.0290	yes	NA	NA	Serine/threonine-protein kinase NEK22, putative	Mitogen-activated kinase kinase kinase, putative
Tb927.2.2260	1.40389	none	unknown	1.01446	No	1.69188	No	LmxM.02.0120	NA	yes	NA	phosphatidylinositol kinase related protein, putative	phosphatidylinositol 3-kinase-like protein
Tb927.2.2430	0.170049	none	unknown	1.28009	No	1.87309	No	LmxM.02.0360	NA	NA	yes	casein kinase II, alpha chain	casein kinase II, alpha chain, putative
Tb927.2.2720	1.13819	none	unknown	1.29614	No	0.853994	Yes	LmxM.02.0570	NA	NA	NA	STE/STE7 protein kinase, putative	protein kinase, putative
Tb927.2.4200	1.34855	none	unknown	0.991379	No	1.56897	No	LmxM.27.1800	NA	NA	NA	CMGC/CLK family protein kinase, putative	protein kinase-like protein
Tb927.2.4510	0.143962	Death	K	0.204819	Yes	0.285141	Yes	LmxM.27.1940	yes	NA	NA	cdc2-related kinase 9	cdc2-related kinase 9
Tb927.2.5230	1.28705	none	unknown	0.0909091	Yes	0.161616	Yes	NA	NA	NA	NA	CAMK family pseudokinase, putative	NA
Tb927.3.1570	1.62846	none	unknown	1.43625	No	1.45618	No	LmxM.25.1520	NA	NA	NA	Lapatinib-binding protein kinase 3	protein kinase, putative
Tb927.3.1610	1.33833	none	unknown	0.62963	No	1.63095	No	LmxM.25.1560	NA	yes	yes	CMGC/CLK family protein kinase, putative	protein kinase, putative
Tb927.3.1630	1.30197	none	unknown	1.32743	No	1.90265	No	LmxM.25.1580	NA	NA	NA	casein kinase 1, putative	casein kinase I, putative
Tb927.3.1850	1.50343	none	unknown	3.51471	No	5.15686	No	NA	NA	NA	NA	CMGC/MAPK protein kinase, putative	NA
Tb927.3.2060	1.31985	none	unknown	1.1413	No	2.3913	No	LmxM.25.1990	yes	NA	NA	STE20-like serine/threonine-protein kinase, putative	protein kinase, putative
Tb927.3.2440	0.017825	Death	C	0.450495	No	0.20297	Yes	LmxM.25.2340	yes	NA	NA	AGC essential kinase 1	AGC essential kinase 1
Tb927.3.2690	1.52444	none	unknown	1.25356	No	2.10608	No	NA	NA	NA	NA	AGC/RSK family serine/threonine kinase, putative	NA
Tb927.3.3080	1.26239	none	unknown	0.715347	No	1.61139	No	LmxM.08_29.2670	NA	NA	NA	Serine/threonine-protein kinase NEK6, putative	serine/threonine-protein kinase Nek, putative
Tb927.3.3190	1.33791	none	unknown	0.793296	No	1.59218	No	LmxM.08_29.2570	NA	NA	NA	Serine/threonine-protein kinase NEK7, putative	serine/threonine-protein kinase, putative
Tb927.3.3290	0.96249	none	unknown	2.45062	No	2.43519	No	LmxM.08_29.2490	NA	NA	NA	protein kinase, putative	protein kinase, putative
Tb927.3.3920	0.553756	none	unknown	0.104839	Yes	0	Yes	LmxM.08_29.1330	yes	NA	NA	Aurora kinase 2, putative	serine/threonine-protein kinase, putative
Tb927.3.4020	NA	NA	NA	NA	NA	NA	NA	LmxM.08_29.1450	NA	NA	NA	phosphatidylinositol 4-kinase alpha, putative	phosphatidylinositol-kinase domain protein, putative
Tb927.3.4560	1.04636	none	unknown	1.23457	No	1.53333	No	LmxM.08_29.2020	NA	NA	NA	5'-AMP-activated protein kinase catalytic subunit alpha, putative	5'-AMP-activated protein kinase catalytic subunit alpha, putative
Tb927.3.4670	1.24597	none	unknown	0.244275	Yes	0	Yes	LmxM.08_29.2150	NA	NA	NA	cdc2-related kinase 10, putative	cdc2-related kinase 10, putative
Tb927.3.4860	1.65246	none	unknown	0.723214	No	0.875	No	LmxM.08_29.2320	NA	NA	NA	mitogen-activated protein kinase kinase 1	mitogen-activated protein kinase kinase 1
Tb927.3.5650	1.07315	none	unknown	0.898072	No	0.922865	No	NA	NA	NA	NA	STE group serine/threonine-protein kinase, putative	NA
Tb927.3.690	0.0545362	Death	C	0.306748	Yes	0.380368	Yes	LmxM.27.0100	NA	NA	NA	CMGC/RCK protein kinase, putative	protein kinase, putative
Tb927.4.1140	NA	NA	NA	NA	NA	NA	NA	LmxM.33.3590	NA	yes	NA	phosphatidylinositol 4-kinase, putative	phosphatidylinositol 4-kinase, putative
Tb927.4.1620	NA	NA	NA	NA	NA	NA	NA	LmxM.33.3090	NA	NA	NA	phosphatidylinositol phosphate kinase alpha	phosphatidylinositol phosphate kinase alpha
Tb927.4.1700	1.08283	none	unknown	1.78199	No	1.64218	No	LmxM.33.3020	NA	NA	yes	CK1/TTBK protein kinase, putative	protein kinase, putative
Tb927.4.2460	1.4355	none	unknown	0.919804	No	1.1162	No	LmxM.33.2190	NA	yes	NA	kinatase, putative	kinatase, putative
Tb927.4.2500	1.34398	none	unknown	1.03478	No	1.58261	No	LmxM.33.2150	NA	NA	yes	eukaryotic translation initiation factor 2-alpha kinase 2	eukaryotic translation initiation factor 2-alpha kinase 2
Tb927.4.3420	0.674719	Slow*	No	1.88235	No	1.62868	No	LmxM.33.0940	NA	NA	NA	wee1-like protein kinase	Wee1-like protein kinase, putative
Tb927.4.3770	1.79641	none	unknown	1.14417	No	1.88344	No	NA	NA	NA	NA	calcium/calmodulin-dependent protein kinase, putative	NA
Tb927.4.420	0.0521147	Death	No	1.1636	No	0.730228	Yes	LmxM.33.4530	yes	NA	NA	phosphatidylinositol 4-kinase, putative	Phosphatidylinositol 3-kinase tor2
Tb927.4.4590	1.18787	none	unknown	0.854839	No	2.32796	No	LmxM.30.1530	NA	NA	yes	AGC family serine/threonine kinase, putative	protein kinase, putative
Tb927.4.5180	0.0103013	Death	M/C	0.213675	Yes	0.615385	No	LmxM.30.2860	yes	NA	NA	tousled-like kinase I	protein kinase, putative
Tb927.4.5310	0.0955685	Death	K/C	0.0283019	Yes	0.0943396	Yes	LmxM.30.2960	yes	NA	NA	Repressor of differentiation kinase 2	Repressor of differentiation kinase 2, putative
Tb927.4.5390	1.28435	none	unknown	1.58974	No	3.50427	No	LmxM.30.3160	NA	NA	NA	serine/threonine-protein kinase NrkA	protein kinase, putative
Tb927.4.800	1.45228	none	unknown	0.910354	No	1.44634	No	LmxM.33.3940	NA	NA	yes	target of rapamycin kinase 3, putative	target of rapamycin kinase 3, putative
Tb927.5.1650	1.552	none	unknown	1.30769	No	2.87854	No	LmxM.15.0180	yes	NA	NA	CMGC/DYRK protein kinase, putative	serine/threonine-protein kinase, putative
Tb927.5.2820	1.1295	none	unknown	1.09329	No	1.14723	No	LmxM.08.0930	NA	NA	NA	Serine/threonine-protein kinase NEK6, putative	protein kinase, putative
Tb927.5.3150	1.28048	none	unknown	1.34797	No	1.44878	No	LmxM.08.0530	yes	NA	NA	protein kinase , putative	protein kinase , putative
Tb927.5.3160	1.31448	none	unknown	0.789379	No	1.54725	No	NA	NA	NA	NA	CMGC/CLK family protein kinase, putative	NA
Tb927.5.3320	1.62024	none	unknown	0.71134	No	1.76141	No	LmxM.08.0660	NA	NA	NA	Pseudokinase, putative	protein kinase, putative
Tb927.5.3320	1.62024	none	unknown	0.71134	No	1.76141	No	LmxM.30.1830	NA	NA	NA	Pseudokinase, putative	protein kinase-like protein
Tb927.5.3320	1.62024	none	unknown	0.71134	No	1.76141	No	LmxM.30.1840	NA	NA	NA	Pseudokinase, putative	hypothetical protein, unknown function
Tb927.5.4430	1.45262	none	unknown	1.08871	No	0.278226	Yes	LmxM.05.0130	NA	NA	NA	calcium/calmodulin-dependent protein kinase, putative	protein kinase, putative
Tb927.5.790	0.00612802	Death	K/C	0.101911	Yes	0.022293	Yes	LmxM.34.1000	NA	NA	NA	casein kinase I isoform 1	casein kinase I, putative
Tb927.5.800	0.00612802	Death	K/C	0.101911	Yes	0.022293	Yes	LmxM.34.1010	yes	NA	NA	casein kinase I, isoform 2	casein kinase, putative
Tb927.6.1780	1.33176	none	unknown	0.848485	No	0.659091	No	LmxM.29.0370	NA	NA	NA	mitogen activated protein kinase 4, putative	mitogen-activated protein kinase, putative
Tb927.6.2030	1.53355	none	unknown	0.396166	Yes	1.22364	No	LmxM.29.3050	NA	NA	NA	STE/STE11 serine/threonine-protein kinase, putative	protein kinase-like protein
Tb927.6.2250	1.09886	none	unknown	1.61417	No	3.15354	No	NA	NA	NA	NA	rac serine-threonine kinase, putative	NA
Tb927.6.2450	1.4065	none	unknown	0.0861244	Yes	0.320574	Yes	LmxM.29.1000	yes	NA	NA	Protein kinase B, putative	protein kinase, putative
Tb927.6.2980	1.27625	none	unknown	0.9375	No	1.06034	No	NA	NA	NA	NA	Eukaryotic translation initiation factor 2-alpha kinase 3, putative	NA
Tb927.6.3110	0.79659	none	unknown	1.15284	No	2.58952	No	LmxM.29.1780	yes	NA	NA	cdc2-related protein kinase 11, putative	protein kinase, putative
Tb927.6.3430	1.3092	none	unknown	1.04796	No	1.23801	No	LmxM.29.2130	NA	NA	yes	Serine/threonine-protein kinase NEK10, putative	protein kinase, putative
Tb927.6.4220	0.870373	none	unknown	0.75817	No	0.333333	Yes	LmxM.29.2910	NA	NA	NA	mitogen-activated protein kinase 5	mitogen-activated protein kinase, putative
Tb927.6.4970	0.0976864	Arrest*	No	0.701847	No	0.679859	Yes	LmxM.29.3580	NA	yes	NA	serine/arginine-rich protein specific kinase SRPK, putative	serine/threonine-protein kinase, putative
Tb927.6.5100	0.585442	none	unknown	0.738956	No	1.10843	No	LmxM.17.0790	yes	NA	NA	polo-like protein kinase, putative	protein kinase, putative
Tb927.7.1900	1.49346	none	unknown	0.0465116	Yes	0	Yes	LmxM.26.0040	NA	yes	yes	cdc2-related protein kinase 7, putative	protein kinase, putative
Tb927.7.2420	1.26345	none	unknown	1.13441	No	1.38172	No	NA	NA	NA	NA	glycogen synthase kinase-3 alpha, putative	NA
Tb927.7.2750	0.453125	Slow	No	0.488722	No	0.255639	Yes	LmxM.22.0810	NA	NA	NA	calcium/calmodulin-dependent protein kinase, putative	serine/threonine protein kinase sos2, putative
Tb927.7.3190	1.36292	none	unknown	0.294118	Yes	1.37815	No	NA	NA	NA	NA	Pseudokinase, putative	NA
Tb927.7.3210	0.899791	Slow	U	0.801105	No	0.39779	Yes	LmxM.22.1170	NA	NA	NA	Pseudokinase, putative	Protein kinase domain containing protein, putative
Tb927.7.3580	1.03948	none	unknown	0.699052	No	0.765403	Yes	LmxM.14.1410	NA	NA	NA	Serine/threonine-protein kinase NEK11, putative	protein kinase, putative
Tb927.7.3650	1.78203	none	unknown	1.76037	No	3.46083	No	LmxM.29.0600	NA	NA	NA	STE/STE11 serine/threonine-protein kinase, putative	protein kinase, putative
Tb927.7.3880	0.189804	none	unknown	0.352601	No	0.0520231	Yes	LmxM.14.1070	NA	yes	NA	Basal body protein	protein kinase, putative
Tb927.7.4090	0.771884	none	unknown	1.03043	No	0.652174	Yes	NA	NA	NA	NA	CMGC/DYRK protein kinase, putative	NA
Tb927.7.5220	1.26922	none	unknown	0.493965	Yes	0.836583	Yes	NA	NA	NA	NA	Forkhead Kinase, putative	NA
Tb927.7.5770	0.237473	Slow	K/C	0.535545	No	2	No	LmxM.06.1180	NA	NA	yes	Nuclear Dbf2-related kinase	protein kinase, putative
Tb927.7.6220	0.151391	Arrest*	C	1.31429	No	1.24286	No	LmxM.17.0060	NA	NA	NA	calcium/calmodulin-dependent protein kinase, putative	mitogen-activated protein kinase kinase 3, putative
Tb927.7.6310	0.0204836	none	unknown	0	Yes	0.0296053	Yes	LmxM.17.0790	yes	NA	NA	polo-like protein kinase	protein kinase, putative
Tb927.7.6680	1.53563	none	unknown	0.993921	No	1.46505	No	LmxM.17.0490	yes	NA	NA	STE/STE11 serine/threonine-protein kinase, putative	protein kinase, putative
Tb927.7.7360	0.0968644	Slow*	No	1.6732	No	2.05229	No	LmxM.05.0550	yes	NA	NA	cdc2-related kinase 2	protein kinase, putative
Tb927.7.960	0.371977	none	unknown	1.02105	No	1.53947	No	LmxM.26.0980	NA	NA	NA	CMGC/SRPK protein kinase, putative	protein kinase, putative
Tb927.8.1100	1.09944	none	unknown	1.19704	No	1.76601	No	NA	NA	NA	NA	STE/STE11 serine/threonine-protein kinase, putative	NA
Tb927.8.1670	1.12712	none	unknown	1.13366	No	3.11386	No	LmxM.07.0160	NA	NA	NA	Serine/threonine-protein kinase NEK14, putative	protein kinase, putative
Tb927.8.1690	1.01084	none	unknown	1.13366	No	3.11386	No	LmxM.07.0170	NA	NA	NA	Serine/threonine-protein kinase NEK14, putative	protein kinase, putative
Tb927.8.1780	1.39939	none	unknown	0.535156	No	0.917969	No	LmxM.07.0250	NA	NA	yes	STE/STE7 protein kinase, putative	protein kinase, putative
Tb927.8.2450	NA	NA	NA	NA	NA	NA	NA	LmxM.23.0490	NA	NA	NA	5'-AMP-activated protein kinase subunit beta	5'-AMP-activated protein kinase subunit beta, putative
Tb927.8.3550	1.65094	none	unknown	1.64662	No	1.90977	No	LmxM.10.0490	NA	NA	NA	mitogen-activated protein kinase 3, putative	mitogen-activated protein kinase
Tb927.8.3770	1.77461	none	unknown	1.05842	No	1.37457	No	LmxM.10.0200	NA	NA	yes	Mitogen-activated protein kinase 10, putative	Mitogen-activated protein kinase 10, putative
Tb927.8.4260	1.4086	none	unknown	1.17949	No	1.66667	No	NA	NA	NA	NA	serine/threonine-protein kinase, putative	NA
Tb927.8.5390	1.18479	none	unknown	0.342857	Yes	0.514286	Yes	LmxM.16.0990	NA	NA	NA	cdc2-related protein kinase 4, putative	protein kinase, putative
Tb927.8.5500	1.60665	none	unknown	2.28025	No	2.74522	No	LmxM.16.0870	NA	NA	NA	calcium/calmodulin-dependent protein kinase, putative	protein kinase, putative
Tb927.8.5730	0.0576804	Arrest*	No	0.945946	No	0.558559	No	LmxM.16.0300	NA	NA	yes	STE20-like serine/threonine-protein kinase 1, putative	protein kinase, putative
Tb927.8.5950	2.39459	none	unknown	1.18959	No	1.88848	No	LmxM.36.0860	yes	NA	NA	mitogen-activated protein kinase kinase 4, putative	mitogen-activated protein kinase kinase 5
Tb927.8.6210	NA	NA	NA	NA	NA	NA	NA	LmxM.24.2010	yes	NA	NA	phosphatidylinositol 3-kinase, putative	phosphatidylinositol 3-kinase, putative
Tb927.8.6490	1.15638	none	unknown	0.922201	No	1.16698	No	LmxM.24.1730	NA	NA	NA	Basal body protein	protein kinase, putative
Tb927.8.6810	1.3503	none	unknown	0.976923	No	1.64769	No	LmxM.24.1450	NA	NA	NA	STE/STE11 serine/threonine-protein kinase, putative	protein kinase, putative
Tb927.8.6930	1.28435	none	unknown	1.58974	No	3.50427	No	LmxM.30.3160	NA	NA	NA	serine/threonine-protein kinase NRKB, putative	protein kinase, putative
Tb927.8.7110	1.39209	none	unknown	1.09169	No	0.60745	Yes	LmxM.30.2960	yes	NA	NA	Serine/threonine-protein kinase NEK12.1, putative	Repressor of differentiation kinase 2, putative
Tb927.8.7220	0.0103013	Death	M/C	0.213675	Yes	0.615385	No	LmxM.30.2860	yes	NA	NA	tousled-like kinase II	protein kinase, putative
Tb927.8.870	1.42625	none	unknown	0.517685	No	1.8135	No	LmxM.07.0900	NA	NA	NA	CAMK/CAMKL family protein kinase, putative	serine/threonine kinase, putative
Tb927.8.870	1.42625	none	unknown	0.517685	No	1.8135	No	LmxM.18.0640	NA	NA	NA	CAMK/CAMKL family protein kinase, putative	serine/threonine kinase-like protein, putative
Tb927.9.10040	1.60307	none	unknown	0.0979021	Yes	0.0979021	Yes	LmxM.34.4620	NA	NA	NA	Pseudokinase, putative	protein kinase, putative
Tb927.9.10920	0.0218957	Arrest	No	0.300686	Yes	0.208619	Yes	LmxM.34.4050	yes	NA	NA	kinetoplastid kinetochore protein 3	kinetoplastid kinetochore protein 3, putative
Tb927.9.11030	0.605599	Slow	C	0.303371	No	0.0449438	Yes	LmxM.18.1080	NA	NA	yes	cAMP-dependent protein kinase catalytic subunit 3, PKAC3	protein kinase A catalytic subunit 3, PKAC3
Tb927.9.11030	0.605599	Slow	C	0.303371	No	0.0449438	Yes	LmxM.34.3960	NA	NA	NA	cAMP-dependent protein kinase catalytic subunit 2, PKAC2	protein kinase A catalytic subunit 2, PKAC2
Tb927.9.11100	NA	NA	NA	NA	NA	NA	NA	LmxM.34.4010	yes	NA	NA	cAMP-dependent protein kinase catalytic subunit 1, PKAC1	protein kinase A catalytic subunit 1
Tb927.9.12400	1.40278	none	unknown	0.486792	Yes	1.13459	No	NA	NA	NA	NA	STE/STE11 serine/threonine-protein kinase, putative	NA
Tb927.9.12880	0.640662	Arrest	No	0.970449	No	0.810875	Yes	NA	NA	NA	NA	STE20-like serine/threonine-protein kinase 2, putative	NA
Tb927.9.14430	0.0260029	Arrest	K	0.649682	No	0.280255	Yes	LmxM.34.1730	NA	NA	yes	Casein kinase II	casein kinase II, putative
Tb927.9.1500	1.44836	none	unknown	1.05043	No	1.42795	No	LmxM.26.2570	NA	NA	NA	Serine/threonine-protein kinase NEK15, putative	protein kinase, putative
Tb927.9.1570	1.30222	none	unknown	0.827957	No	0.374194	Yes	LmxM.26.2510	NA	NA	NA	calcium/calmodulin-dependent protein kinase, putative	protein kinase, putative
Tb927.9.1670	0.0250077	Slow	M/C	0.813889	No	0.283333	Yes	LmxM.26.2440	NA	NA	NA	Aurora kinase 3, putative	protein kinase, putative
Tb927.9.2140	1.35017	none	unknown	0.847751	No	2.08074	No	NA	NA	NA	NA	calcium/calmodulin-dependent protein kinase, putative	NA
Tb927.9.2240	NA	NA	NA	NA	NA	NA	NA	NA	NA	NA	NA	Pseudokinase, putative	NA
Tb927.9.2350	1.40102	none	unknown	1.54777	No	1.50159	No	NA	NA	NA	NA	calcium/calmodulin-dependent protein kinase, putative	NA
Tb927.9.3120	1.02769	none	unknown	1.6708	No	2.61433	No	LmxM.26.1730	NA	NA	NA	STE/STE11 serine/threonine-protein kinase, putative	protein kinase, putative
Tb927.9.4910	0.978148	Slow*	No	1.58306	No	2.64495	No	LmxM.15.1550	NA	NA	NA	3-phosphoinositide-dependent protein kinase 1, putative	protein kinase, putative
Tb927.9.6560	0.406933	Arrest	No	0.0244648	Yes	0	Yes	LmxM.15.0770	NA	NA	NA	NAK family pseudokinase, putative	protein kinase, putative
Tb927.9.9320	1.27632	none	unknown	0.369863	Yes	2.42009	No	LmxM.34.5010	NA	NA	NA	MAPK/MAK/MRK overlapping kinase, putative	mitogen-activated protein kinase

## Sheet: Leish_phenotype
ID	pubMedID	doi	title	authors	KO/KD	OE
LmxM.01.0750	15777918	10.1016/j.ijpara.2004.12.014	Ploidy changes associated with disruption of two adjacent genes on Leishmania major chromosome 1	Santiago Martínez-Calvillo, Kenneth Stuart, Peter J.Myler	Attempts to generate null mutants in L. major by homologous recombination were unsuccessful and led to the apparent triploidy of the entire genome, suggesting that it is an essential gene
LmxM.08_29.2320	16467378	10.1091/mbc.e05-10-0976	Interacting protein kinases involved in the regulation of flagellar length.	Erdmann M, Scholz A, Melzer IM, Schmetz C, Wiese M	ko leads to reduced flagella, stumpy cell bodies, and vesicles and membrane fragments in the flagellar pocket
LmxM.09.0310	30046105	10.1038/s41586-018-0356-z	Cyclin-dependent kinase 12 is a drug target for visceral leishmaniasis.	Wyllie S, Thomas M, Patterson S, Crouch S, De Rycker...	ko not obtained	oe in l. donovani leads to increased resistance to drug-like coumpounds based on a pyrazolopyrimidine scaffold
LmxM.10.0200	25232945	10.1371/journal.ppat.1004347	Transgenic analysis of the Leishmania MAP kinase MPK10 reveals an auto-inhibitory mechanism crucial for stage-regulated activity and parasite viability.	Cayla M, Rachidi N, Leclercq O, Schmidt-Arras D, Ros...		oe in L. donovani revealed increased activity during axenic amastigote differentiation through phosphorylation of threonine by upstream protein kinase and constitutive phosphorylation of Y of the activation loop. Activity regulated by C-terminal auto-inhibitory domain. OE of truncated mutant leads to a dominant negative effect causing massive cell death during amastigote differentiation.
LmxM.10.0200	17481635	10.1016/j.ijpara.2007.03.006	Over-expression of Leishmania major MAP kinases reveals stage-specific induction of phosphotransferase activity	Miguel A Morales, Olivier Renaud, Wolfgang Faigle, Spencer L Shorte, Gerald F Späth		oe had no effect on promastigote morphology, growth and the ability to differentiate into stationary-phase metacyclics for L. major and axenic amastigotes for L. donovani. Kinase activity increases in axenic amastigote
LmxM.10.0490	16467378	10.1091/mbc.e05-10-0976	Interacting Protein Kinases Involved in the Regulation of Flagellar Length	Maja Erdmann, Anne Scholz, Inga M. Melzer, Christel Schmetz,and Martin Wiese	LmxMPK3 null mutants resemble the LmxMKK knockouts with flagella reduced to one-fifth of the wild-type length, stumpy cell bodies, and vesicles and membrane fragments in the flagellar pocket.
LmxM.11.0250	19322586	10.1007/s00436-009-1418-9	Identification and chromosomal localization of one locus of Leishmania (L.) major related with resistance to itraconazole.	Camizotti LA, Yamashiro-Kanashiro EH, Cotrim PC		oe of the genomic locus including the gene coding for the protein kinase leads to resistance to itraconazole in L. major
LmxM.13.1640	17481635	10.1016/j.ijpara.2007.03.006	Over-expression of Leishmania major MAP kinases reveals stage-specific induction of phosphotransferase activity	Miguel A Morales, Olivier Renaud, Wolfgang Faigle, Spencer L Shorte, Gerald F Späth		oe had no effect on promastigote morphology, growth and the ability to differentiate into stationary-phase metacyclics for L. major and axenic amastigotes for L. donovani. Kinase activity increases in axenic amastigote
LmxM.15.0180	31975452	10.1111/mmi.14464	Leishmania dual-specificity tyrosine-regulated kinase 1 (DYRK1) is required for sustaining Leishmania stationary phase phenotype	Vinícius Pinto Costa Rocha, Mariko Dacher , Simon Alan Young , Foteini Kolokousi, Antonia Efstathiou, Gerald Frank Späth, Milena Botelho Pereira Soares, Despina Smirlis	ko in L. donovani leads to increased proliferation in logarithmic phase while leading to rounded shape with accumulated vacuoles and lipid bodies, changes in lipid composition, reduction of metacyclic-enriched transcripts expression, increased sensitivity to complement lysis and a significant reduction in survival within peritoneal macrophages in stationary phase
LmxM.19.0180	15720564	10.1111/j.1365-2958.2005.04498.x	LmxMPK9, a mitogen-activated protein kinase homologue affects flagellar length in Leishmania mexicana.	Bengs F, Scholz A, Kuhn D, Wiese M	ko leads to elongated flagella in L. mexicana	oe leads to short flagella or absent flagella in L. mexicana
LmxM.19.1440	24823804	10.1111/mmi.12648	Probing druggability and biological function of essential proteins in Leishmania combining facilitated null mutant and plasmid shuffle analyses	Mariko Dacher, Miguel A Morales, Pascale Pescher, Olivier Leclercq, Najma Rachidi, Eric Prina, Mathieu Cayla, Albert Descoteaux, Gerald F Späth	conditional ko indicates that MAPK4 is essential L. major promastigotes	mutant expression in conditional ko leads to defect in metacyclogenesis
LmxM.19.1440	17481635	10.1016/j.ijpara.2007.03.006	Over-expression of Leishmania major MAP kinases reveals stage-specific induction of phosphotransferase activity	Miguel A Morales, Olivier Renaud, Wolfgang Faigle, Spencer L Shorte, Gerald F Späth		oe had no effect on promastigote morphology, growth and the ability to differentiate into stationary-phase metacyclics for L. major and axenic amastigotes for L. donovani. Kinase activity increases in axenic amastigote
LmxM.20_36.6470	9564044	10.1093/emboj/17.9.2619	A mitogen-activated protein (MAP) kinase homologue of Leishmania mexicana is essential for parasite survival in the infected host.	Wiese M	ko in L. mexicana leads to loss of virulence in vivo and growth arrest of axenique and macrophage derived amastigotes
LmxM.20_36.6470	25870075	10.1128/AAC.04816-14	MAPK1 of Leishmania donovani modulates antimony susceptibility by downregulating P-glycoprotein efflux pumps	Mansi Garg, Neena Goyal	single allele ko in L. donovani leads to resistance to antimony Sb(III) with decrease of cell death, increase of P-glycoprotein-mediated eflux pump activity	oe in L. donovani leads to increased sensitivity to antimony Sb(III) with increased cell death and decreased P-glycoprotein-mediated eflux pump activity
LmxM.21.1080	8939439	10.1046/j.1365-2958.1996.00136.x	Gene disruptions indicate an essential function for the LmmCRK1 cdc2-related kinase of Leishmania mexicana	Jeremy C. Mottram,B. Philomena McCready,Kathryn G. Brown,Karen M. Grant	ko in L. mexicana is essential
LmxM.21.1650	15882412	10.1111/j.1365-2958.2005.04614.x	LmxPK4, a mitogen-activated protein kinase kinase homologue of Leishmania mexicana with a potential role in parasite differentiation	Daniela Kuhn,Martin Wiese	L. mexicana ko showed a proliferation defect after infection of macrophages and no or delayed lesion development in mice
LmxM.22.0810	31718000	10.3390/biom9110723	The Novel Serine/Threonine Protein Kinase LmjF.22.0810 from Leishmania major May Be Involved in the Resistance to Drugs such as Paromomycin	Andrés Vacas , Celia Fernández-Rubio, Miriam Algarabel, José Peña-Guerrero, Esther Larrea, Fabio Rocha Formiga , Alfonso T. García-Sosa and Paul A. Nguewa		In L. major, oe parasites exhibited less sensitivity to paromomycin and other aminoglycosides
LmxM.27.0560	30046105	10.1038/s41586-018-0356-z	Cyclin-dependent kinase 12 is a drug target for visceral leishmaniasis.	Wyllie S, Thomas M, Patterson S, Crouch S, De Rycker...		oe not obtained unless one allelle deleted
LmxM.27.1780	24260187	10.1371/journal.pone.0079287	Identification of a secreted casein kinase 1 in Leishmania donovani: effect of protein over expression on parasite growth and virulence.	Dan-Goor M, Nasereddin A, Jaber H, Jaffe CL		oe in L. donovani promastigotes leads to parasites growing to higher cell densities, increased accumulation of the metacyclic form, and higher infections of mouse peritoneal macrophages
LmxM.28.0520	27288586	10.1016/j.bbagen.2016.06.005	Leishmania donovani Aurora kinase: A promising therapeutic target against visceral leishmaniasis.	Chhajer R, Bhattacharyya A, Didwania N, Shadab M, Da...	single allele ko not viable in L. donovani. Implication into mitosis and cytokinesis using Hesperadin inhibitor. Treatment leads to reduction of parasite growth, swollen cells, flagellar loss, increase of DNA content, incomplete mitosis, followed by cell death
LmxM.31.0120	15878208	10.1016/j.molbiopara.2005.03.007	An essential, putative MEK kinase of Leishmania major.	Agron PG, Reed SL, Engel JN	ko in L. major on two alleles obtained but a 3rd wt allele was produced by parasites in response to the deletion attempt
LmxM.32.1710	31819054	10.1038/s41467-019-13344-6	Coupling chemical mutagenesis to next generation sequencing for the identification of drug resistance mutations in Leishmania	Arijit Bhattacharya , Philippe Leprohon , Sophia Bigot, Prasad Kottayil Padmanabhan , Angana Mukherjee , Gaétan Roy , Hélène Gingras , Anais Mestdagh, Barbara Papadopoulou & Marc Ouellette	ko in L. infantum is essential. Alteration in this kinase (through mutation or inactivation of one allele) leads to paromomycin resistance and the kinase activity of CDPK1 appears important for this phenotype. It also contributes to antimonial resistance in the parasite.
LmxM.33.2150	21624030	10.1111/j.1462-5822.2011.01602.x	Promastigote to amastigote differentiation of Leishmania is markedly delayed in the absence of PERK eIF2alpha kinase-dependent eIF2alpha phosphorylation.	Chow C, Cloutier S, Dumas C, Chou MN, Papadopoulou B		oe of Ntterminal truncated PERK dominant negative mutant leads to reduction of eIF2alpha phosphorylation in response to ER stress or during amastigote differentiation leading to delays in differentiation to axenic or macrophage derived amastigotes
LmxM.33.3940	20551225	10.1073/pnas.1004599107	Expansion of the target of rapamycin (TOR) kinase family and function in Leishmania shows that TOR3 is required for acidocalcisome biogenesis and animal infectivity.	Madeira da Silva L, Beverley SM	ko in L. major leads to decreased infectivity in mice and unability to survive in mouse derived macrophages
LmxM.33.4530	20551225	10.1073/pnas.1004599107	Expansion of the target of rapamycin (TOR) kinase family and function in Leishmania shows that TOR3 is required for acidocalcisome biogenesis and animal infectivity	Luciana Madeira da Silva and Stephen M. Beverley	ko was not possible to obtain in L. major, suggesting is essential.
LmxM.34.1000	29333442	10.1155/2017/4635605	Characterisation of Casein Kinase 1.1 in <i>Leishmania donovani</i> Using the CRISPR Cas9 Toolkit.	Martel D, Beneke T, Gluenz E, Sp√§th GF, Rachidi N	ko reveals that CK1.1 is not essential for promastigote and axenic amastigote survival or for axenic amastigote differentiation, although it may have a role during stationary phase
LmxM.34.1010	32994468	10.1038/s41598-020-72724-x	Casein kinase 1.2 over expression restores stress resistance to Leishmania donovani HSP23 null mutants	Constanze Kröber-Boncardo , Stephan Lorenzen , Christine Brinker , Joachim Clos		oe expression in HSP23 ko background restores WT phenotype, i.e. capacity to survive at 37C and resistance to acidic pH
LmxM.34.4010	31242261	10.1371/journal.ppat.1007828	Genetic dissection of a Leishmania flagellar proteome demonstrates requirement for directional motility in sand fly infections	Tom Beneke, François Demay, Edward Hookway, Nicole Ashman, Heather Jeffery , James Smith, Jessica Valli, Tomas Becvar, Jitka Myskova, Tereza Lestinova, Shahaan Shafiq, Jovana Sadlova, Petr Volf, Richard John Wheeler, Eva Gluenz	kd in L. mexicana shows a motility defect with normal flagella lengt
LmxM.36.0550	30046105	10.1038/s41586-018-0356-z	Cyclin-dependent kinase 12 is a drug target for visceral leishmaniasis.	Wyllie S, Thomas M, Patterson S, Crouch S, De Rycker...		oe not obtained unless one allelle deleted
LmxM.36.0550	11295173	10.1016/S0166-6851(01)00220-1	The CRK3 protein kinase is essential for cell cycle progression of Leishmania mexicana	PaulHassan, David Fergusson, Karen M.Grant, Jeremy C.Mottram	ko essential in L. mexicana. Attempts to disrupt both alleles of CRK3 in the promastigote life-cycle stage resulted in changes in cell ploidy, which were avoided only when an extra copy of CRK3 was expressed from an episome.
LmxM.36.0550	26991545	10.1111/mmi.13375	Conditional gene deletion with DiCre demonstrates an essential role for CRK3 in Leishmania mexicana cell cycle regulation	Samuel M Duncan, Elmarie Myburgh, Cintia Philipon, Elaine Brown, Markus Meissner, James Brewer , Jeremy C Mottram	ko is essential in L. mexicana. Induction of diCre activity in promastigotes with rapamycin resulted in efficient deletion of floxed CRK3, resulting in G2/M growth arrest.
LmxM.36.0720	22779703	10.1111/j.1365-2958.2012.08169.x	Modulation of Leishmania major aquaglyceroporin activity by a mitogen-activated protein kinase	Goutam Mandal,Mansi Sharma,Martin Kruse,Claudia Sander-Juelch,Laura A. Munro,Yong Wang,Jenny Veide Vilg,Markus J. Tamás,Hiranmoy Bhattacharjee,Martin Wiese,Rita Mukhopadhyay	LmxMPK2 null mutant is resistant to Sb(III). LmxMPK2 affects the localization of aquaglyceroporin and alters the drug sensitivity and osmoregulatory activity of the parasite.
LmxM.36.6320	20551225	10.1073/pnas.1004599107	Expansion of the target of rapamycin (TOR) kinase family and function in Leishmania shows that TOR3 is required for acidocalcisome biogenesis and animal infectivity	Luciana Madeira da Silva and Stephen M. Beverley	ko was not possible to obtain in L. major, suggesting is essential.

## Sheet: Tb_phenotype
ID	pubMedID	doi	title	authors	KO/KD	OE
Tb927.1.1930	19309510	10.1186/1756-0500-2-46	Searching for novel cell cycle regulators in Trypanosoma brucei with an RNA interference screen.	Monnerat S, Clucas C, Brown E, Mottram JC, Hammarton TC	kd may result in kinetoplast replication and segregation defects in procyclic forms.
Tb927.1.1930	29940034	10.1371/journal.ppat.1007145	Non-linear hierarchy of the quorum sensing signalling pathway in bloodstream form African trypanosomes.	McDonald L, Cayla M, Ivens A, Mony BM, MacGregor P, ...	kd in MEKK1 null mutant partially restores quorum-sensing dependent differentiation with cell cycle arrest but no PAD1 expression
Tb927.10.13480	19309510	10.1186/1756-0500-2-46	Searching for novel cell cycle regulators in Trypanosoma brucei with an RNA interference screen.	Monnerat S, Clucas C, Brown E, Mottram JC, Hammarton TC	no growth phenotype observed upon kd in procyclics
Tb927.10.13780	30910902	10.1128/AAC.02065-18	Indirubin Analogues Inhibit <i>Trypanosoma brucei</i> Glycogen Synthase Kinase 3 Short and <i>T. brucei</i> Growth.	Efstathiou A, Gaboriaud-Kolar N, Myrianthopoulos V, ...	Growth inhibition in BSF / DNA breaks / multinucleated cells
Tb927.10.13780	18644955	10.1128/AAC.00364-08	Glycogen synthase kinase 3 is a potential drug target for African trypanosomiasis therapy.	Ojo KK, Gillespie JR, Riechers AJ, Napuli AJ, Verlin...	Growth inhibition in BSF
Tb927.10.14770	25681612	10.1093/jb/mvv018	Identification and characterization of a cell division-regulating kinase AKB1 (associated kinase of Trypanosoma brucei 14-3-3) through proteomics study of the Tb14-3-3 binding proteins.	Inoue M, Okamoto K, Uemura H, Yasuda K, Motohara Y, ...	Deregulation of cytokinesis and cell division	Deregulation of cytokinesis and cell division (not observed with dead mutant)
Tb927.10.15020	32213288	10.7554/eLife.51620	An atypical DYRK kinase connects quorum-sensing with posttranscriptional gene regulation in <i>Trypanosoma brucei</i>.	Cayla M, McDonald L, MacGregor P, Matthews K	kd/ko leads to resistance to stumpy differentiation phenotype	oe of WT kinase leads to increase of stumpy differentiation at lower parasitaemia. Oe of kinase dead mutants may have dominant negative effect and lead to resistance to quorum-sensing dependent differentiation, depending on the residue affected.
Tb927.10.15020	29940034	10.1371/journal.ppat.1007145	Non-linear hierarchy of the quorum sensing signalling pathway in bloodstream form African trypanosomes.	McDonald L, Cayla M, Ivens A, Mony BM, MacGregor P, ...	kd/ko abrogate quorum-sensing dependent differentiation. Phenotype partially restored by RBP7B or NEK17 oe
Tb927.10.15020	24336212	10.1038/nature12864	Genome-wide dissection of the quorum sensing signalling pathway in Trypanosoma brucei.	Mony BM, MacGregor P, Ivens A, Rojas F, Cowton A, Yo...	kd leads to loss of stumpy differentiation capacity
Tb927.10.16030	12429824	10.1091/mbc.e02-02-0093	Stage-specific requirement of a mitogen-activated protein kinase by Trypanosoma brucei.	M√ºller IB, Domenicali-Pfister D, Roditi I, Vassella E	ko leads no detectable phenotype in BSF but cells present delayed kinetic differentiation in procyclics then cell cycle arrest	Phosphorylation on activation loop required to complement the ko phenotype
Tb927.10.3700	19647733	10.1016/j.exppara.2009.07.010	Trypanosoma brucei AMP-activated kinase subunit homologs influence surface molecule expression.	Clemmens CS, Morris MT, Lyda TA, Acosta-Serrano A, M...	kd in procyclics lead to 2 fold increase in doubling time. Kd in low glucose condition leads to increase GPEET-procyclin expression while maintaining EP-procyclin expression
Tb927.10.460	16608878	10.1242/jcs.02900	NIMA-related kinase TbNRKC is involved in basal body separation in Trypanosoma brucei.	Pradel LC, Bonhivers M, Landrein N, Robinson DR	kd leads to accumulation of cells with four basal bodies	Dead mutant : accumulation of cells with four basal bodies, WT supernumary basal bodies and blockage of cytokinesis
Tb927.10.4940	20231285	10.1074/jbc.M109.074591	Nuclear DBF-2-related kinases are essential regulators of cytokinesis in bloodstream stage Trypanosoma brucei.	Ma J, Benz C, Grimaldi R, Stockdale C, Wyatt P, Frea...	kd leads to cytokinesis initiation defect and consequent growth reduction as shown by accumulation of unfurrowed 2K2N BSF cells
Tb927.10.5140	24213350	10.1128/EC.00258-13	Distinct roles of a mitogen-activated protein kinase in cytokinesis between different life cycle forms of Trypanosoma brucei.	Wei Y, Li Z	Growth inhibition and cell death more prononced in BSF. Role in furrow ingression and cytokinesis completion in procyclic and cytokinesis initiation in BSF ?
Tb927.10.5140	29287675	10.1016/j.molbiopara.2017.12.005	Depletion of the extracellular-signal regulated kinase 8 homolog in Trypanosoma brucei in vivo reduces its virulence in a mouse target validation study.	Elaadli H, Kim I, Mackey ZB	Reduction of virulence in vivo
Tb927.10.5270	29043805	10.1021/acs.jproteome.7b00415	Mitogen-Activated Protein Kinase Kinase 5 Regulates Proliferation and Biosynthetic Processes in Procyclic Forms of Trypanosoma brucei.	Kugeratski FG, Batista M, Lima CVP, Neilson LJ, da C...	growth inhibition in procyclic. Alteration of energy metabolism, protein and fatty acids biosynthesis
Tb927.10.5270	21396364	10.1016/j.exppara.2011.03.001	Trypanosoma brucei: Two mitogen activated protein kinase kinases are dispensable for growth and virulence of the bloodstream form.	Jensen BC, Kifer CT, Parsons M	ko viable in BSF
Tb927.10.5310	27732844	10.1016/j.celrep.2016.09.041	The AMPKŒ±1 Pathway Positively Regulates the Developmental Transition from Proliferation to Quiescence in Trypanosoma brucei.	Saldivia M, Ceballos-P√©rez G, Bart JM, Navarro M		Expression of a constitutively active AMPKα1 induces quiescence of BSF
Tb927.10.5930	29940034	10.1371/journal.ppat.1007145	Non-linear hierarchy of the quorum sensing signalling pathway in bloodstream form African trypanosomes.	McDonald L, Cayla M, Ivens A, Mony BM, MacGregor P, ...		oe in WT background prevent population growth; in RBP7AB null mutant has no effect and does not restore PAD1 expression in vivo; in TbDYRK null mutant reduce parasite growth with aberrant 1K2N cells and does not restore PAD1 expression.
Tb927.10.5930	24336212	10.1038/nature12864	Genome-wide dissection of the quorum sensing signalling pathway in Trypanosoma brucei.	Mony BM, MacGregor P, Ivens A, Rojas F, Cowton A, Yo...	kd leads to loss of stumpy differentiation capacity
Tb927.10.5940	24336212	10.1038/nature12864	Genome-wide dissection of the quorum sensing signalling pathway in Trypanosoma brucei.	Mony BM, MacGregor P, Ivens A, Rojas F, Cowton A, Yo...	kd leads to loss of stumpy differentiation capacity
Tb927.10.5940	29940034	10.1371/journal.ppat.1007145	Non-linear hierarchy of the quorum sensing signalling pathway in bloodstream form African trypanosomes.	McDonald L, Cayla M, Ivens A, Mony BM, MacGregor P, ...		oe in WT background prevent population growth; in RBP7AB null mutant has no effect and does not restore PAD1 expression in vivo; in TbDYRK null mutant reduce parasite growth with aberrant 1K2N cells and does not restore PAD1 expression.
Tb927.10.5950	29940034	10.1371/journal.ppat.1007145	Non-linear hierarchy of the quorum sensing signalling pathway in bloodstream form African trypanosomes.	McDonald L, Cayla M, Ivens A, Mony BM, MacGregor P, ...		oe in WT background prevent population growth; in RBP7AB null mutant has no effect and does not restore PAD1 expression in vivo; in TbDYRK null mutant reduce parasite growth with aberrant 1K2N cells and does not restore PAD1 expression.
Tb927.10.5950	24336212	10.1038/nature12864	Genome-wide dissection of the quorum sensing signalling pathway in Trypanosoma brucei.	Mony BM, MacGregor P, Ivens A, Rojas F, Cowton A, Yo...	kd leads to loss of stumpy differentiation capacity
Tb927.10.7780	9099733	10.1074/jbc.272.16.10797	Interferon-gamma activation of a mitogen-activated protein kinase, KFR1, in the bloodstream form of Trypanosoma brucei.	Hua SB, Wang CC	Only single allele deletion could be obtained
Tb927.10.8420	19309510	10.1186/1756-0500-2-46	Searching for novel cell cycle regulators in Trypanosoma brucei with an RNA interference screen.	Monnerat S, Clucas C, Brown E, Mottram JC, Hammarton TC	kd leads to complete absence of 2N2K cells in procyclic formsa and appearance ok abnormal KN counts indicating cell cycle defect.
Tb927.10.8420	18796613	10.1073/pnas.0802668105	Rapamycin inhibits trypanosome cell growth by preventing TOR complex 2 formation.	Barquilla A, Crespo JL, Navarro M	kd leads to reduction of cell growth with G1/G0 arrest, cell size reduction associated with reduction of protein synthesis
Tb927.11.10520	24582333	10.1016/j.cell.2014.01.049	Discovery of unconventional kinetochores in kinetoplastids.	Akiyoshi B, Gull K	kd leads to growth retardation, abnormal DNA content and morphology, lagging kinetochores in anaphase cells
Tb927.11.12310	23805309	10.1371/journal.pone.0067327	Identification and Functional Characterisation of CRK12:CYC9, a Novel Cyclin-Dependent Kinase (CDK)-Cyclin Complex in Trypanosoma brucei.	Monnerat S, Almeida Costa CI, Forkert AC, Benz C, Ha...	Cell cycle arrest and cell death in BSF, loss of virulence in mice, defects in kinetoplast positioning and enlarged flagellar pockets in 1K2N/2K2N, Defect in endocytosis
Tb927.11.12310	23685343	10.1016/j.molbiopara.2013.05.002	Identification of essential and non-essential protein kinases by a fusion PCR method for efficient production of transgenic Trypanosoma brucei.	Merritt C, Stuart K	Conditional null mutant is lethal in monomorphic BSF
Tb927.11.12410	32184264	10.1242/jcs.240978	Characterization of unconventional kinetochore kinases KKT10 and KKT19 in <i>Trypanosoma brucei</i>.	Ishii M, Akiyoshi B	separate KKT10 or KKT19 kd/ko lead to normal procyclic growth. Dual gene depletion leads to abnormal chromosome segregation in anaphase cells and accumulation of 2K1N cells => delay in the metaphase-to-anaphase transition	Kinase activity of KKT10 is essential for cell proliferation as shown by the unability of the dead mutant to rescue double KKt10/19 ko
Tb927.11.12410	24582333	10.1016/j.cell.2014.01.049	Discovery of unconventional kinetochores in kinetoplastids.	Akiyoshi B, Gull K	dual KKT10/19 kd causes growth defect in procyclics (redundant), abnormal DNA content and morphology
Tb927.11.12410	32661312	10.1038/s41564-020-0745-6	Targeting the trypanosome kinetochore with CLK1 protein kinase inhibitors.	Saldivia M, Fang E, Ma X, Myburgh E, Carnielli JBT, ...	KKT10 kd results in G2/M cell cycle arrest and enlarged nucleus (BSF). KKT19 kd suggest non-essential function (BSF)	KKT10 OE CLK1 impairs parasite fitness without affecting cell cycle progression and leads to resistance to drug-induced G2/M cell cycle arrest
Tb927.11.12410	23853713	10.7554/eLife.00712	Hypothemycin, a fungal natural product, identifies therapeutic targets in Trypanosoma brucei [corrected].	Nishino M, Choy JW, Gushwa NN, Oses-Prieto JA, Koupp...	Reduced viability of GSK3short, No effect of MAPK2, Tb927.6.1780 and Tb927.6.4220, CLK1/KKT10 kd is lethal in BSF while CLK2/KKT19 kd had no effect
Tb927.11.12420	32184264	10.1242/jcs.240978	Characterization of unconventional kinetochore kinases KKT10 and KKT19 in <i>Trypanosoma brucei</i>.	Ishii M, Akiyoshi B	separate KKT10 or KKT19 kd/ko lead to normal procyclic growth. Dual gene depletion leads to abnormal chromosome segregation in anaphase cells and accumulation of 2K1N cells => delay in the metaphase-to-anaphase transition	Kinase activity of KKT10 is essential for cell proliferation as shown by the unability of the dead mutant to rescue double KKt10/19 ko
Tb927.11.12420	32661312	10.1038/s41564-020-0745-6	Targeting the trypanosome kinetochore with CLK1 protein kinase inhibitors.	Saldivia M, Fang E, Ma X, Myburgh E, Carnielli JBT, ...	KKT10 kd results in G2/M cell cycle arrest and enlarged nucleus (BSF). KKT19 kd suggest non-essential function (BSF)	KKT10 OE CLK1 impairs parasite fitness without affecting cell cycle progression and leads to resistance to drug-induced G2/M cell cycle arrest
Tb927.11.12420	24582333	10.1016/j.cell.2014.01.049	Discovery of unconventional kinetochores in kinetoplastids.	Akiyoshi B, Gull K	dual KKT10/19 kd causes growth defect in procyclics (redundant), abnormal DNA content and morphology
Tb927.11.14070	24453978	10.1371/journal.ppat.1003886	Regulators of Trypanosoma brucei cell cycle progression and differentiation identified using a kinome-wide RNAi screen	Nathaniel G Jones, Elizabeth B Thomas, Elaine Brown, Nicholas J Dickens, Tansy C Hammarton, Jeremy C Mottram	kd in BSF leads to spontaneous differentiation into procyclics with EP procyclin expression that present slow growth at 37C. Additive phenotype is observed in presence of cCAMP analogue or PTP1 inhibitor BZ3
Tb927.11.14680	31968257	10.1016/j.celrep.2019.12.049	Trypanosoma brucei ATR Links DNA Damage Signaling during Antigenic Variation with Regulation of RNA Polymerase I-Transcribed Surface Antigens.	Black JA, Crouch K, Lemgruber L, Lapsley C, Dickens ...	kd leads to gorwth inhibition in BSF and accumulation of cells in S/G2 phase and aberrant nuclear and kinetoplast DNA configuration (increases nuclear DNA dammage), increases sensitivity to genotoxic stress and loss of VSG monoallelic expression
Tb927.11.14680	33415107	10.3389/fcell.2020.602956	ATR Kinase Is a Crucial Player Mediating the DNA Damage Response in <i>Trypanosoma brucei</i>.	Marin PA, Obonaga R, Pavani RS, da Silva MS, de Arau...	required to mediate intra-S and partial G1/S checkpoint responses and is involved in DNA dammage response
Tb927.11.16790	15387824	10.1111/j.1365-2958.2004.04218.x	A novel ERK-like, CRK-like protein kinase that modulates growth in Trypanosoma brucei via an autoregulatory C-terminal extension.	Ellis J, Sarkar M, Hendriks E, Matthews K		mutant deleted of C-terminal extentsion or catalitic or regulatory phosphorylable residues present slow growth phenotype, associated with aberrant DNA content
Tb927.11.5340	19309510	10.1186/1756-0500-2-46	Searching for novel cell cycle regulators in Trypanosoma brucei with an RNA interference screen.	Monnerat S, Clucas C, Brown E, Mottram JC, Hammarton TC	kd leads to slow growth defect in procyclics
Tb927.11.8220	16835447	10.1128/EC.00129-06	Changing roles of aurora-B kinase in two life cycle stages of Trypanosoma brucei.	Li Z, Wang CC	kd leads to defects in spindle formation, chromosome segregation, and cytokinesis while nuclear DNA synthesis, nucleolus multiplication, and continuous replication of kinetoplast, basal body, and flagellum where maintained	OE of inactive mutant leads to defects in spindle formation, chromosome segregation, and cytokinesis while nuclear DNA synthesis, nucleolus multiplication, and continuous replication of kinetoplast, basal body, and flagellum where maintained
Tb927.11.8220	16436376	10.1074/jbc.M511504200	An aurora kinase homologue is involved in regulating both mitosis and cytokinesis in Trypanosoma brucei.	Tu X, Kumar P, Li Z, Wang CC	kd of TbAUK1 in procyclics leads to arrested the cells in G(2)/M phase, inhibition of cytokinesis ?
Tb927.11.8940	20833891	10.1128/EC.00106-10	A novel protein kinase localized to lipid droplets is required for droplet biogenesis in trypanosomes.	Flaspohler JA, Jensen BC, Saveria T, Kifer CT, Parso...	kd leads to reduction of growth in BSF but not in procyclic and decrease in lipid droplets abundance in both stages	hydrophobic domain required for association with lipid droplets
Tb927.11.9190	29155083	10.1016/j.molbiopara.2017.11.004	TbVps15 is required for vesicular transport and cytokinesis in Trypanosoma brucei.	Schoijet AC, Miranda K, Sternlieb T, Barrera NM, Gir...	inhibition of cell growth and blockage of cytokinesis. Enlarged parasites with detached flagellum, increases of intracellular vacuoles and flagellar pocket, defect in endocytosis
Tb927.11.9270	11454198	10.1046/j.1365-2958.2001.02471.x	Deletion of a novel protein kinase with PX and FYVE-related domains increases the rate of differentiation of Trypanosoma brucei.	Vassella E, Kr√§mer R, Turner CM, Wankell M, Modes C,...	ko leads to reduced growth of BSF and increased differentiation into stumpy stage. No effect in procyclic stage
Tb927.2.2430	17097160	10.1016/j.molbiopara.2006.10.002	Characterization of protein kinase CK2 from Trypanosoma brucei.	Jensen BC, Kifer CT, Brekken DL, Randall AC, Wang Q,...	kd leads to increase of doubling time in procyclics and BSF
Tb927.2.2720	29940034	10.1371/journal.ppat.1007145	Non-linear hierarchy of the quorum sensing signalling pathway in bloodstream form African trypanosomes.	McDonald L, Cayla M, Ivens A, Mony BM, MacGregor P, ...	ko abrogate quorum-sensing dependent differentiation. Phenotype partially restored by kd of TbTOR4 with cell cycle arrest but no PAD1 expression
Tb927.2.4510	26954683	10.1371/journal.ppat.1005498	Cyclin-Dependent Kinase CRK9, Required for Spliced Leader trans Splicing of Pre-mRNA in Trypanosomes, Functions in a Complex with a New L-Type Cyclin and a Kinetoplastid-Specific Protein.	Badjatia N, Park SH, Ambr√≥sio DL, Kirkham JK, G√ºnzl A	kd lethal in culture with block of trans-splicing step
Tb927.2.4510	32068297	10.1111/mmi.14489	Rapid block of pre-mRNA splicing by chemical inhibition of analog-sensitive CRK9 in Trypanosoma brucei.	Gosavi U, Srivastava A, Badjatia N, G√ºnzl A	kd caused a decline of mRNAs, a concomitant increase of unspliced pre-mRNAs and the disappearance of the trans-splicing Y structure intermediate	CKR9 kinase activity is required for pre-mRNA processing as shown by the use of an analog-sensitive CRK9
Tb927.2.4510	23478263	10.1128/MCB.00156-13	Trypanosome cdc2-related kinase 9 controls spliced leader RNA cap4 methylation and phosphorylation of RNA polymerase II subunit RPB1.	Badjatia N, Ambr√≥sio DL, Lee JH, G√ºnzl A	kd leads to a loss of RPB1 phosphorylation and to a block of spliced leader trans-splicing
Tb927.2.4510	19772588	10.1186/1471-2121-10-68	CRK9 contributes to regulation of mitosis and cytokinesis in the procyclic form of Trypanosoma brucei.	Gourguechon S, Wang CC	kd no effect in BSF but resulted in total growth arrest after four days in procyclic, with blockage in G2/M, abnormal morphology kenetoplas and basal body segregation defect. CRK7/8/10/11/12 RNAi no phenotype in procyclics
Tb927.3.2440	27018127	10.1016/j.ijpara.2016.03.001	A novel protein kinase is essential in bloodstream Trypanosoma brucei.	Jensen BC, Booster N, Vidadala RS, Maly DJ, Parsons M	AEK1 essentiality in bloodstream as determined by conditional ko	analog-sensitive AEK1 expression showed reduced infectivity in animals
Tb927.3.4560	24336212	10.1038/nature12864	Genome-wide dissection of the quorum sensing signalling pathway in Trypanosoma brucei.	Mony BM, MacGregor P, Ivens A, Rojas F, Cowton A, Yo...	individual kd phenotype not confirmed
Tb927.3.4860	25357194	10.1371/journal.ppat.1004493	Social motility of African trypanosomes is a property of a distinct life-cycle stage that occurs early in tsetse fly transmission.	Imhof S, Kn√ºsel S, Gunasekera K, Vu XL, Roditi I	ko leads to parasites unable to establish salivary gland infections while mitgut infection is not affected
Tb927.3.4860	22985893	10.1016/j.molbiopara.2012.09.001	MAP kinase kinase 1 (MKK1) is essential for transmission of Trypanosoma brucei by Glossina morsitans.	Morand S, Renggli CK, Roditi I, Vassella E	ko in procyclic able to establish mitgut infection but not capable of salivary gland invasion
Tb927.3.4860	21396364	10.1016/j.exppara.2011.03.001	Trypanosoma brucei: Two mitogen activated protein kinase kinases are dispensable for growth and virulence of the bloodstream form.	Jensen BC, Kifer CT, Parsons M	ko viable in BSF and no effect on flagellar biogenesis
Tb927.4.2500	25658109	10.1371/journal.ppat.1004618	A membrane-bound eIF2 alpha kinase located in endosomes is regulated by heme and controls differentiation and ROS levels in Trypanosoma cruzi	Leonardo da Silva Augusto, Nilmar Silvio Moretti, Thiago Cesar Prata Ramos , Teresa Cristina Leandro de Jesus, Min Zhang , Beatriz A Castilho , Sergio Schenkman	ko in T. cruzi leads to progressive inhibition in differentiation to metacyclic-trypomastigotes, with null mutant metacyclics presenting a reduced capacity to invade mammalian cells despite being capable to differentiate into amastigotes that are not further growing
Tb927.4.3420	24223931	10.1371/journal.pone.0079364	Identification of a Wee1-like kinase gene essential for procyclic Trypanosoma brucei survival.	Boynak NY, Rojas F, D'Alessio C, Vilchez Larrea SC, ...	kd in procyclics leads to growth inhibition with abnormal KN cells
Tb927.4.420	18796613	10.1073/pnas.0802668105	Rapamycin inhibits trypanosome cell growth by preventing TOR complex 2 formation.	Barquilla A, Crespo JL, Navarro M	kd showed reduction of cell proliferation with abnormal cells multinucleated and flagelatted cells
Tb927.4.5180	19043568	10.1371/journal.pone.0003814	The chromosomal passenger complex and a mitotic kinesin interact with the Tousled-like kinase in trypanosomes to regulate mitosis and cytokinesis.	Li Z, Umeyama T, Wang CC	kd abolishes the trans-localization of TbKIN-B and the chromosomal passenger comple (CPC) from nucleus to central spindle
Tb927.4.5180	17940067	10.1242/jcs.007955	Tousled-like kinase in a microbial eukaryote regulates spindle assembly and S-phase progression by interacting with Aurora kinase and chromatin assembly factors.	Li Z, Gourguechon S, Wang CC	kd in procyclics leads to growth inhibition with enrichment of cells in S and G2/M phases and mitotic defect	oe of wt or kinase dead mutant no apparent effect on cell proliferation or cell cycle progression
Tb927.4.5310	24453978	10.1371/journal.ppat.1003886	Regulators of Trypanosoma brucei cell cycle progression and differentiation identified using a kinome-wide RNAi screen	Nathaniel G Jones, Elizabeth B Thomas, Elaine Brown, Nicholas J Dickens, Tansy C Hammarton, Jeremy C Mottram	kd in BSF leads to morphology of procyclics that express EP procyclins with observed cell cycle defects in kinetoplast division and cytokinesis
Tb927.4.800	20495004	10.1074/jbc.M110.120212	Target of rapamycin (TOR)-like 1 kinase is involved in the control of polyphosphate levels and acidocalcisome maintenance in Trypanosoma brucei.	de Jesus TC, Tonelli RR, Nardelli SC, da Silva Augus...	kd leads to progressive inhibition of cell proliferation, with accumulation of cells at S/G(2) phase of the cell cycle and increased acidocalcisomes
Tb927.5.790	19450734	10.1016/j.molbiopara.2009.03.001	Casein kinase 1 isoform 2 is essential for bloodstream form Trypanosoma brucei.	Urbaniak MD	ko display no growth phenotype in in vitro BSF
Tb927.5.800	27002830	10.1371/journal.ppat.1005514	Regulating a Post-Transcriptional Regulator: Protein Phosphorylation, Degradation and Translational Blockage in Control of the Trypanosome Stress-Response RNA-Binding Protein ZC3H11.	Minia I, Clayton C	kd leads to procyclic growth inhibition and decrease of phosphorylation of ZC3H11
Tb927.5.800	19450734	10.1016/j.molbiopara.2009.03.001	Casein kinase 1 isoform 2 is essential for bloodstream form Trypanosoma brucei.	Urbaniak MD	kd in BSF leads to growth inhibition, multinucleation and cell death
Tb927.6.1780	17368580	10.1016/j.molbiopara.2007.02.001	A mitogen-activated protein kinase of Trypanosoma brucei confers resistance to temperature stress.	G√ºttinger A, Schwab C, Morand S, Roditi I, Vassella E	ko present normal cell growth and differentiation phenotype into procyclic but more sensitive to temperature increase
Tb927.6.4220	16835456	10.1128/EC.00094-06	A Mitogen-activated protein kinase controls differentiation of bloodstream forms of Trypanosoma brucei.	Domenicali Pfister D, Burkard G, Morand S, Renggli C...	ko is viable and has no effect in procyclics but leads to a premature differentiation from long slender to short stumpy at lower parasitaemia
Tb927.7.5770	20231285	10.1074/jbc.M109.074591	Nuclear DBF-2-related kinases are essential regulators of cytokinesis in bloodstream stage Trypanosoma brucei.	Ma J, Benz C, Grimaldi R, Stockdale C, Wyatt P, Frea...	kd leads to cytokinesis defect and consequent growth reduction as shown by accumulation of furrowed 2K2N BSF cells
Tb927.7.6310	22275435	10.1242/jcs.094243	Structure-function relationship of the Polo-like kinase in Trypanosoma brucei.	Yu Z, Liu Y, Li Z	kd leads to groth arrest with accumulation of 1K2N cells in procyclics	C-terminal Polo-box domain is essential for correct localisation and acts as auto-inhibitory domain that is relieved upon T-loop phosphorylation.
Tb927.7.6310	26929336	10.1073/pnas.1601596113	Two distinct cytokinesis pathways drive trypanosome cell division initiation from opposite cell ends.	Zhou Q, Gu J, Lun ZR, Ayala FJ, Li Z	kd impairs AUK1 localisation to the new FAZ tip
Tb927.7.6310	23447704	10.1091/mbc.E12-12-0846	An analogue-sensitive approach identifies basal body rotation and flagellum attachment zone elongation as key functions of PLK in Trypanosoma brucei.	Lozano-N√∫√±ez A, Ikeda KN, Sauer T, de Graffenried CL		Expression of analogue-sensitive with inhibitor leads to defects in flagellar attachment and cytokinesis
Tb927.8.2450	19647733	10.1016/j.exppara.2009.07.010	Trypanosoma brucei AMP-activated kinase subunit homologs influence surface molecule expression.	Clemmens CS, Morris MT, Lyda TA, Acosta-Serrano A, M...	kd in procyclics lead to 2 fold increase in doubling time. Kd in low glucose condition leads to increase GPEET-procyclin expression while maintaining EP-procyclin expression
Tb927.8.7220	17940067	10.1242/jcs.007955	Tousled-like kinase in a microbial eukaryote regulates spindle assembly and S-phase progression by interacting with Aurora kinase and chromatin assembly factors.	Li Z, Gourguechon S, Wang CC	kd has no apparent effect in procyclics	oe of wt or kinase dead mutant no apparent effect on cell proliferation or cell cycle progression
Tb927.9.11030	30926779	10.1038/s41467-019-09338-z	Nucleoside analogue activators of cyclic AMP-independent protein kinase A of Trypanosoma.	Bachmaier S, Volpato Santos Y, Kramer S, Githure GB,...	double kd of PKAC1 and 2 leads to growth defect in BSF with severe cell division defects, and accumulation of cytokinesis stages and multinucleated cells.
Tb927.9.11100	30926779	10.1038/s41467-019-09338-z	Nucleoside analogue activators of cyclic AMP-independent protein kinase A of Trypanosoma.	Bachmaier S, Volpato Santos Y, Kramer S, Githure GB,...	double kd of PKAC1 and 2 leads to growth defect in BSF with severe cell division defects, and accumulation of cytokinesis stages and multinucleated cells.
Tb927.9.14430	17097160	10.1016/j.molbiopara.2006.10.002	Characterization of protein kinase CK2 from Trypanosoma brucei.	Jensen BC, Kifer CT, Brekken DL, Randall AC, Wang Q,...	kd leads to increase of doubling time in procyclics and BSF
Tb927.9.2140	19309510	10.1186/1756-0500-2-46	Searching for novel cell cycle regulators in Trypanosoma brucei with an RNA interference screen.	Monnerat S, Clucas C, Brown E, Mottram JC, Hammarton TC	no growth phenotype observed upon kd in procyclics
